# Supplementary material for: Low-Dose Sorafenib Promotes Cancer Stem Cell Expansion and Accelerated Tumor Progression in Soft Tissue Sarcomas
Source: Int J Mol Sci. 2024 Mar 15;25(6):3351. doi: 10.3390/ijms25063351 (PMC10969893; doi:10.3390/ijms25063351)
Supplement: Supplementary file 1 [file ijms-25-03351-s001.zip]

Archive with 3 entries (3 files):
- Cruz et al. Supplemental Figure.pdf
- Supplemental Methods.docx
- Supplemental Protocol - Sorafenib Trial Protocol (UCD#216).pdf
